# Supplementary material for: Flexible artificial lateral line based on luminous flux for underwater velocity vector estimation
Source: Natl Sci Rev. 2026 Jun 5;13(14):nwag337. doi: 10.1093/nsr/nwag337 (PMC13348251; doi:10.1093/nsr/nwag337)
Supplement: nwag337_Supplemental_Files [file nwag337_supplemental_files.zip]

Archive with 6 entries (6 files):
- S1 Structure, Fabrication, and Principles.mp4
- S2 Relationship Between Force and Sensors.mp4
- S3 Velocity Estimation.mp4
- S4 Trajectory Prediction.mp4
- S5 Flow Field Effects.mp4
- supplementary file_Flexible Artificial Lateral Line Based on Luminous Flux for Underwater Velocity Vector Estimation.pdf
